# Supplementary material for: Enhanced Emulsifying Ability of Deoxycholate through Dynamic Interaction with Layered Double Hydroxide
Source: Nanomaterials (Basel). 2023 Jan 30;13(3):567. doi: 10.3390/nano13030567 (PMC9920619; doi:10.3390/nano13030567)
Supplement: Supplementary file 1 [file nanomaterials-13-00567-s001.zip]

Archive with 1 entries (1 files):
- nanomaterials-2157499-supplementary.pdf
